# Supplementary material for: Comparison of mNGS and conventional culture in non-organ transplant critically ill patients supported by ECMO: a single-center study
Source: Front Cell Infect Microbiol. 2023 Apr 17;13:1146088. doi: 10.3389/fcimb.2023.1146088 (PMC10149872; doi:10.3389/fcimb.2023.1146088)
Supplement: Supplementary file 1 [file Table_1.xlsx]

## Sheet: Characteristics
Patient Number	Age	Sex(man=1,woman=2)	Height	Weight	BMI	History of smoking	History of drinking	Hypertension	Diabetes	Coronary heart disease	History of surgery	Cerebrovascular disease	Renal insufficiency	Tumor	Hematopathy	Rheumatic immune disease	Others	Time on ECMO	The ECMO withdraw machine time	ECMO mode	Whether offline（1= offline, 0= not offline）	Outcome at discharge (0= death; 1= survival)	Assist time (h)	Mechanical ventilation time (d)	Time spent in the ICU(d)	Length of stay(d)	Combined CRRT (0= combined; 1= non-association)	Combined IABP (0= combined; 1= non-association)	CPR time (min)	Whether to use strong cardiac drugs (0= no; 1= Yes)	Whether to use vasoactive drugs(0= no; 1= Yes)	Whether the use of sedatives (0= no; 1= Yes)	Whether to use analgesics(0= no; 1= Yes)	SOFA score before computer	SOFA score within 48 hours after loading	APACHE II score before computer	APACHE II score within 48 hours after loading	CPC grading at discharge	WBC(109/L)	Hb(g/L)	PLT(109/L)	PCT(ng/mL)	CRP(mg/L)	ALT(U/L)	AST(U/L)	Cr(umol/L)	PT(s)	APTT(s)	NT-proBNP(pg/mL)
1	62	1	1.73	92.5	30.9065	1	0	0	1	0	0	0	0	0	0	0		2022-10-10 21:00:00	2022-10-13 11:00:00	2	1	1	62	88	17	17	1	1	23	1	1	1	1	9	11	32	18	3	18.82	151	359	0.029	1.87	121	95	76	10	24.7	2.99
2	59	1				1	1	0	0	0	0	0	0	0	0	1	Tuberculosis	2022-08-15 10:40:00	2022-08-26 19:49:00	1 (Changed to VAV mode at 7:00 on August 26	0	0	273	345 (Noninvasive 72+ invasive 273)	17	17	1	0		1	1	1	1	10	12	23	26	4	15.12	95	169	0.44	148	25	36	57	13.4	30.9	359
3	18	2	1.64	55	20.4491	0	0	0	0	0	0	0	0	0	0	0		2022-07-11 05:30:00	2022-07-14 20:30:00	1	1	1	87	166	11	20	0	0		1	1	1	1	10	12	21	7	1	23.2	95	158	5.1	33.82	160	226	61	20.2	34.5	271
4	39	1	1.69	60	21.0077	0	0	0	0	0	0	0	0	0	0	0		2022-05-05 17:45:00	2022-05-12 01:00:00	1	0	0	160	256	23	23	1	0	40	1	1	1	1	9	11	21	24	4	10.12	126.1	226	0.21	102.34	65	51	199	14	28.9	239
5	70	1	1.7	70	24.2215	1	1	0	0	0	0	0	0	0	0	0		2022-04-12 11:30:00	2022-04-26 12:03:00	1	0	0	336	624	15	15	0	0		1	1	1	1	7	7	28	20	4	11.86	131.9	338	3	82	18	29	41	14.1	20.9	576
6	48	2	1.65	60	22.0386	0	0	0	0	0	1	0	0	0	0	0		2022-02-10 16:40:00	2022-02-14 11:00:00	2	1	1	90.5	252	57	76	1	0		1	1	1	0	18	12	36	24	3	18.82	110	131	27.63	74.75	392	529	347	24.3	170.2	39319
7	62	1	1.75	80	26.1224	1	0	0	0	1	0	0	0	0	0	0	Atrial fibrillation	2022-04-09 15:00:00	2022-04-20 18:00:00	1	1	0	262	638	12	12	0	0		1	1	1	1		12		38	5
8	24	2	1.55	65	27.0552	0	0	0	0	0	1	0	0	0	0	0		2022-03-19 09:30:00	2022-03-25 10:15:00	1	1	1	145	192	13	23	0	0		1	1	1	1	7	4	19	14	1	6.82	92.4	274	0.29	150.13	7	12	45	11.2	29.3	120.09
9	49	1	1.75	105	34.2857	1	1	0	0	0	1	0	0	0	0	1	Psoriasis、History of viral hepatitis B	2022-03-02 21:30:00	2022-03-05 09:30:00	2	1	1	60	80	15	37	1	0		1	1	1	1	18	16	32	25	1	27.23	159	101	35.56	345.01	1560	5419	240	17.6	47.3	9440
10	34	1	1.67	75	26.8923	0	0	0	0	0	0	0	0	0	0	0		2022-03-01 13:40:00	2022-03-14 10:00:00	1	1	1	338	427	19	34	1	0		1	1	1	1		12		18	1
11	44	1	1.72	85	28.7317	0	1	0	0	0	0	0	0	0	0	0		2022-01-29 17:40:00	2022-02-23 12:10:00	1	0	0	587	596	25	25	1	0		0	1	1	1		4		3	4
12	67	1	1.67	80	28.6851	1	1	0	0	0	1	Lacunar infarction	0	1 (after radical resection of lung squamous cell carcinoma)	0	0		2022-01-21 23:30:00	2022-02-05 15:10:00	1	0	0	351.5	473	15	15	1	0		1	1	1	1	10	10	25	28	4	15.91	100.6	97			41	21	64	16.2	28.9	5314.13
13	51	1	1.68		0	1	0	0	1	1	1	0	0	0	0	0		2022-01-16 09:40:00	2022-01-19 10:00:00	2	1	1	72	128	30	31	1	0	44（30、14）	1	1	1	1	9	7	25	12	2	6.49	142	201		4.24	26	22	66	10.3	30.5	63.5
14	87	1	1.7	70	24.2215	0	0	0	0	0	0	0	0	0	0	0		2021-12-30 13:15:00	2022-01-09 11:00:00	1	0	0	238	239	12	13	0	0		1	1	1	1	4	14	24	25	5	15.74	82.3	279	0.44	84	22	24	58	12.4	25.3	4040
15	68	1	1.68	65	23.03	0	0	1	0	0	1	0	0	0	0	0	Pulmonary tuberculosis	2021-12-21 12:10:00	2021-12-28 16:00:00	2 (From VA to VV mode on December 23)	0	0	168	220	13	13	1	0		1	1	1	1	4	9	23	30	5	18.13	96	280	0.36	243	23	32	56	13.1	28.9	2230
16	69	1	1.62	55	20.9572	1	1	0	0	0	1	0	0	1	0	0		2021-12-18 11:30:00	2021-12-27 14:30:00	1	0	0	219	240	10	10	0	0	6	1	1	1	1	11	15	29	28	4	9.7	88	72	2.18	265.58	31	80	80	15.5	31.2	2806
17	42	1	1.71	70	23.939	0	0	0	1	0	0	0	0	0	0	0		2021-12-24 11:00:00	2021-12-27 15:00:00	1	0	0	76	144	8	8	0	0		1	1	1	1	4	6	11	10	3	19.67	152	281	3.9	260.48	15	33	44	10.9	29.6	4960
18	65	1	1.73	80	26.7299	1	1	1	1	0	1	0	0	0	0	0		2021-12-04 16:46:00	2021-12-07 16:30:00	2	1	1	72	232	21	21	0	1	27	1	1	1	1	10	14	33	24	2	16.18	130	157			192	409	107	12.8	31.4	82
19	57	2	1.51	52	22.806	0	0	0	0	0	1	0	0	0	0	0		2021-12-10 12:30:00	2021-12-14 16:35:00	2 (Changed mode to VAV on Dec 11)	1	0	100	337	15	15	0	0	15	1	1	1	1	10	16	17	26	4	29.94	94.2	70	23.2	274.1	53	161	164	15.5	30.2	24832
20	58	1	1.68	70	24.8016	1	1	0	0	1	1	0	1	0	0	0		2021-12-06 16:30:00	2021-12-20 09:00:00	1	1	0	319.5	354	15	15	0	0		0	1	1	1	8	14	15	30	4	7.24	133.3	146	2.96	＞250	38	93	53	12.7	31.9	869.39
21	73	1	1.7	60	20.7612	1	1	0	0	0	0	0	0	0	0	0		2021-12-09 22:35:00	2021-12-16 21:00:00	1	0	0	166.5	214	11	11	0	0		0	1	1	1	9	13	16	18	4	15.29	104.4	130	1.97	178	96	167	51	11.8	28.7	3678
22	41	2				0	0	0	0	0	0	0	0	0	0	1		2021-11-21 11:00:00	2021-11-27 09:00:00	1	1	1	190	448	24	30	0	0		0	1	1	1	4	16	8	29	2	8.68	115.4	148	454	＞201	65	142	127	13.6	33.2	3917.73
23	67	1	1.71	70	23.939	0	0	0	1	0	0	0	0	0	0	0		2021-11-30 11:30:00	2021-12-07 13:00:00	2	1	0	168.5	264	12	12	1	0		1	1	1	1	5	12	20	19	4	19.65	158	246	3.1	270.29	32	23	92	12.8	35.2	506
24	69	2	1.64	65	24.1672	0	0	0	1	0	1	0	0	0	0	0		2021-11-11 19:50:00	2021-11-15 10:40:00	1	1	1	87	148	12	12	1	0	1	1	1	1	1	13	14	23	24	3	13.66	101.6	30	1.411	147.51	59	136	99	10.3	39.8	46805
25	45	2	1.69	68	23.8087	0	0	1	1	0	1	0	0	1	0	0		2021-11-20 21:30:00	2021-11-28 13:30:00	1	1	1	184	268	23	34	0	0		0	1	1	1	10	7	13	2	1	5.06	85.7	229			4	7	140	11.5	34.1	308
26	34	1	1.72	75	25.3515	0	0	1	0	0	0	0	0	0	0	0		2021-10-13 16:10:00	2021-10-19 16:00:00	1	1	1	144	672	32	39	1	0		0	1	1	1	10	7	17	21	1	5.1	119	139	7.6	572.16	33	110	190	12.1	39.2	79.4
27	63	1	1.68	70	24.8016	1	1	0	0	0	0	0	0	0	0	0		2021-10-22 07:30:00	2021-11-09 08:30:00	1	0	0	433	434	20	20	1	0		1	1	1	1	6	18	7	27	4	9.78	130.7	197	0.166	157.93	11	24	57	13.4	23.9	589.36
28	76	1	1.62	65	24.7676	0	1	1	0	0	1	0	0	0	0	0		2021-10-28 15:40:00	2021-11-08 11:00:00	1	1	0	259	310	13	14	0	0		0	1	1	1	11	9	34	17	4	15.8	143	115	0.35	29.8	56	76	66	16.3	33.5	2170
29	57	1	1.72	76	25.6896	0	0	0	0	0	1	0	0	1	0	0		2021-10-08 04:00:00	2021-10-14 23:00:00	1	1	1	163	207	21	47	1	0		0	1	1	1	13	17	8	27	3	3.52	112	177	1.5	14.06	368	1046	95	13.8	41.1	77.3
30	56	2	1.62	65	24.7676	0	0	0	0	0	0	0	0	0	1	0	History of viral hepatitis B	2021-09-27 13:40:00	2021-10-12 12:30:00	1	0	0	311	637	27	27	0	0		1	1	1	1	7	6	16	6	4	6.86	126	168	0.24	107.13	28	38	63	12.6	43.8	908
31	67	2	1.58	50.2	20.109	0	0	0	0	0	1	0	0	0	0	0		2021-10-05 14:15:00	2021-10-10 12:00:00	2	0	0	118	312	6	31	0	0		1	1	1	1	12	15	22	29	4	7.3	139.4	204	0.698	92.62	16	30	65	12.6	28.2
32	67	1	1.78	75	23.6713	1	1	0	0	0	0	0	0	0	0	0		2021-07-31 08:40:00	2021-08-05 13:00:00	1	0	0	124	192	10	10	1	0	9	1	1	1	1	15	15	13	19	4	8.5	167	34	0.42	18.44	128	320	85	9.2	46.5	475
33	73	1	1.73	73	24.3911	1	0	0	0	1	0	0	0	0	0	0		2021-07-12 20:30:00	2021-07-24 17:00:00	1	0	0	153.5	276	11	11	1	0		0	1	1	1		11		27	4
34	73	2	1.7	55	19.0311	0	0	1	1	1	0	0	0	0	0	0		2021-03-10 10:30:00	2021-03-15 18:40:00	1	1	1	126	840	73	107	1	0	9	1	1	1	1	9	11	17	18	4	13.86	82	122	100	236.17	6	24	129	14.5	32
35	69	2	1.7	60	20.7612	0	0	0	0	0	1	0	0	0	0	0		2021-05-07 22:30:00	2021-05-10 18:00:00	2	1	1	67.5	142	37	57	0	0	40	0	1	1	1		10		21	1
36	36	1	1.7	157	54.3253	0	0	0	0	0	0	0	0	0	0	0	Apnea syndrome	2021-04-21 15:40:00	2021-05-07 10:00:00	1	1	1	384	500	32	32	0	0		0	1	1	1	8	11	31	17	2	8.3	151	179	0.44	33.62	10	15	62	12.1	33.8	1154
37	87	1	1.7	80	27.6817	1	1	1	0	1	1	0	0	0	0	0		2021-05-08 18:00:00	2021-06-09 06:00:00	1	0	0	745	793	34	34	0	0		1	1	1	1		9		34	4
38	58	1	1.65	56	20.5693	0	0	0	0	0	0	0	0	0	0	0	History of trauma	2021-04-13 19:20:00	2021-04-21 12:50:00	1	0	0	185	189	8	8	0	0	30	1	1	1	1	13	11	33	25	5	13.5	112.8	63	7.68	151.2	554	328	187	12.3	32
39	68	1	1.74	77.5	25.5978	0	0	0	0	0	0	0	0	0	0	1		2021-04-01 18:00:00	2021-04-15 15:30:00	1	1	1	333.5	408	18	22	0	0		0	1	1	1	4	7	24	13	4	14.53	140	229	0.2	106.43	16	22	76	12.5	24.9	190
40	58	1	1.65	55	20.202	0	0	0	0	0	0	0	0	0	0	0		2021-04-01	2021-04-13 21:40:00	1	0	0	301	324	12	12	0	0		1	1	1	1		15		19	4
41	64	2	1.68	60	21.2585	0	0	1	0	1	0	0	0	0	0	0		2021-03-08 21:30:00	2021-03-18 12:30:00	1	0	0	240	239	11	18	0	0		0	1	1	1	3	9	22	17	4	30.47	116	355	0.086	123.33	23	30	69	13.3	25.4	621
42	48	1	1.75	67	21.8776	1	1	0	1	0	1	0	0	0	0	0		2021-02-17 09:00:00	2021-02-20 09:00:00	2	1	0	72	144	20	35	1	0	32	1	1	1	1	11	15	36	29	2	20.2	123	92	0.11	0.93	950	2151	171.5	12.1	31.8	185
43	19	1	1.72	65	21.9713	0	0	0	0	0	0	0	0	0	0	0		2021-01-31 07:00:00	2021-02-16 11:00:00	1	1	1	412	600	38	47	0	0		0	1	1	1	12	9	28	16	1	19.5	113.3	116	0	25.8	49	92	91.4	10.5	27.8	61.34
44	60	1	1.64	68	25.2826	1	1	1	0	0	1	0	0	0	0	0		2021-03-01 22:20:00	2021-03-10 21:00:00	1	0	0	216	189	8	14	0	0		1	1	1	1		10		28	4
45	77	1				0	0	1	0	0	0	0	0	0	0	0		2021-01-10 17:50:00	2021-01-18 15:18:00	2	1	0	190	528	35	35	1	0	59（50、5、4）	1	1	1	1	17	23	29	23	5	29.48	142	44	100	232.8	263	302	302	18.7	33.5	21751
46	65	1	1.7	65	22.4913	1	1	0	0	0	1	0	0	1	0	0		2021-01-19 05:00:00	2021-01-23 17:00:00	1	1	1	108	280	28	43	0	0		1	1	1	1	3	10	10	29	2	2.7	92	106	0.144	2.34	12	25	60	13.7	30.3	166
47	44	1	1.72	70	23.6614	0	0	0	0	0	0	0	0	0	0	0		2021/1/25 10:00；2021/2/5 09:50	2021/2/2 20：00；2021/2/9 5：58	1、2	1、0	0	268	576	14	14	1	0	73（33、40）	0	1	1	1	6	8	35	21	4
48	56	1	1.75	80	26.1224	0	0	1	1	1	0	0	0	0	0	0		2021-01-09 20:00:00	2021-01-21 18:40:00	1	1	1	286	35	22	30	0	0		0	1	1	0		3		15	2
49	55	1	1.6	60	23.4375	0	0	1	0	0	1	0	0	0	0	0		2021-01-19 03:00:00	2021-01-22 14:06:00	2	1	0	72	274	11	11	0	0		1	1	1	1		19		35	4
50	54	2	1.69	73	25.5593	0	0	1	0	0	0	0	0	1	0	0		2020-12-30 17:00:00	2021-01-11 10:00:00	1	1	0	281	331	19	24	0	0		0	1	1	1	4	8	11	20	4	6.4	132	207	0.131	43.24	14	51	50	15.3	41	250.4
51	55	1	1.68	65	23.03	0	0	0	0	0	0	0	0	0	0	0		2020-12-26 13:00:00	2021-01-01 09:00:00	2	0	0	144	312	13	14	0	0		0	1	1	1	5	8	6	20	5	15.97	134	158	0.09	74.63	85	59	71	13.2	27.6	2285
52	31	2	1.68	80	28.3447	0	0	0	0	1	1	0	0	0	0	0		2020-12-09 10:30:00	2020-12-13 10:30:00	2	1	0	96	250	21	21	0	0		1	1	1	1	14	11	13	22	4	7.04	118.9	172	0.32	26.86	21	53	61	17.6	29.4	8170
53	39	1	1.65	76	27.9155	0	0	0	0	0	0	0	0	1	1	0		2020-11-29 13:00:00	2020-12-16 00:30:00	1	0	0	396	410	20	42	1	0	40	0	1	1	1	17	13	25	29	4	3.7	101	9	0.223	53.46	40	33	53	12.8	24.2	1490
54	66	1	1.68	50	17.7154	0	0	1	0	0	1	1	0	0	0	0		2020-11-10 19:30:00	2020-11-14 10:00:00	1	0	0	88	201	8	8	1	0		0	1	1	1	12	10	22	29	4	10.95	82.1	117	56.7	205.3	8	10	573	13.6	27.1	19624
55	66	1	1.65	71	26.079	0	0	0	1	0	0	0	0	0	0	0		2020-09-19 13:00:00	2020-09-24 11:30:00	1	1	1	118	521	34	34	1	0		1	1	1	1		12		17	3
56	76	2	1.72	70	23.6614	0	0	0	0	0	0	0	0	1	0	0	Tuberculosis	2020-09-28 21:35:00	2020-10-02 17:30:00	2	0	0	92	245	10	11	1	0		1	1	1	1	8	17	15	27	5	14.9	81	67	0.379	140.37	32	25	105	14.2	28.5	16063
57	52	1	1.62	95	36.1988	1	1	0	1	0	1	0	0	0	0	0	History of trauma	2020-11-13 09:00:00	2020-11-20 15:00:00	1	1	1	174	144	11	15	0	0		0	1	1	1		20		19	2
58	60	1	1.69	65	22.7583	0	0	1	0	0	1	0	0	0	0	0		2020-12-12 02:25:00	2021-12-29 10:00:00	1	1	0	416	646	26	39	0	0	40	0	1	1	1	7	9	21	16	5	28.4	94.1	189	0，719	174.8	20	13	69	12.5	35.6	3290
59	31	1	1.66	60.5	21.9553	0	0	1	0	0	0	0	0	0	0	0		2021-03-24 02:00:00	2021-03-30 07:30:00	1	0	0	149.5	84	4	4	1	0	39	0	1	1	1		9		23	4
60	57	1	1.75	65	21.2245	0	0	1	0	0	0	0	0	0	0	0		2021-03-17 14:00:00	2021-03-23 10:00:00	2	1	1	140	192	35	45	1	1		1	1	1	1		18		21	2
61	24	2	1.65	66.5	24.4261	0	0	0	0	0	0	0	0	0	0	0		2021-06-30 18:30:00	2021-07-05 16:20:00	2	1	1	119	192	17	80	1	0		0	1	1	1		20		15	3
62	55	1	1.53	60	25.6312	1	1	0	0	0	0	0	0	0	0	0		2021-10-25 01:40:00	2021-10-28 08:30:00	2	0	0	79	179	10	22	1	1		1	1	1	1	18	22	31	23	4	12.14	148	123	＞100	2.11	53	142	136	15.9	106.9	245.83
[truncated: 21 more columns]

## Sheet: Culture
Patient Number	Number of samples before ECMO	Number of positive samples	Specimen	Bacteria	Specimen	Bacteria	Specimen	Bacteria	Specimen	Bacteria	Number of negative specimens	BALF	Catheter tip	sputum	blood	Tracheal aspirate	Urine	Pericardial effusion	Bone marrow	Pleural effusion	Feces	Number of samples within 48h after ECMO initiation	Number of positive specimens	specimen	bacteria	specimen	bacteria	Number of negative specimens	BALF	Catheter tip	sputum	blood	Urine	Tracheal aspirate	Feces	organization	Bone marrow	Pericardial effusion	Pleural effusion	Number of samples from 48h after ECMO to weaning	Number of positive specimens	specimen	bacteria	specimen	bacteria	Number of negative specimens	Number of positive specimens	specimen	bacteria
1	0	0									0											1	1	1sputum	Citrobacter kiri			0												0	0
2	5	1	1BALF	Candida albicans							4				4							5	0					5				4	1							1	0
3	4	0									4				4							3	0					3	3											0	0
4	16	0									16	2		6	8							3	3	3BALF	candida parapsilosis			0												9	1	1BALF	candida parapsilosis
5	0	0									0											7	1	BALF	Corynebacterium striatum			6	2			4								18	9	2BALF	Corynebacterium striatum	2sputum3BALF	Rolstonia picotelli MDR	1sputum	Klebsiella pneumoniae+enterobacter cloacaecloacae subspeciesCRE	1sputum	enterobacter cloacaecloacae subspeciesCRE
6	0	0									0											0	0					0												0	0
7	0	0									0											9	1	Tracheal aspirate	Oropharyngeal flora			8	2	1		4		1						8	4	BALF	Pseudomonas aeruginosa	1BALF1Tracheal aspirate	Pseudomonas aeruginosa	1Catheter tip	Enterococcus faecium HLAR
8	4	0									4				4							11	0					11	2		4	4	1							6	1	1BALF	Burkholia cepacia
9	0	0									0											4	0					4				4								6	0
10	0	0									0											7	2	1BALF+1Tracheal aspirate	Staphylococcus aureus			5				4	1							31	14	3BALF+3Tracheal aspirate	Staphylococcus aureus	5BALF+3Tracheal aspirate	CRAB
11	0	0									0											2	0					2				2								11	5	2blood+1Tracheal aspirate +1sputum+1Catheter tip	CRAB
12	0	0									0											4	2	2BALF	CRAB			2	2											15	5	5BALF	CRAB
13	0	0									0											4	0					4				4								6	0
14	0	0									0											5	1	1BALF	CRPA			4				4								14	1	1BALF	CRPA
15	2	0									2	2										5	2	2BALF	CRA-KPN			3	2				1							0	0
16	0	0									0											6	1	1BALF	CRAB+MRSA			5	1			4								5	2	2sputum	CRAB+CR-KPN
17	8	5	blood	Staphylococcus aureus subspecies MRCNS	BALF	CRAB	BALF	Aspergillus fumigatus	2BALF	Aspergillus fumigatus+CRAB	3				3							8	7	7blood	CRAB			1				1								0	0
18	0	0									0											0	0					0												6	0
19	7	0									7				6		1					0	0					0												1	1	1BALF	CRAB
20	0	0									0											7	0					7	3			4								22	6	5BALF	CRAB	1BALF	CR-KPN
21	5	3	sputum	Corynebacterium striatum	2blood	Staphylococcus aureus subspecies MRCNS					2			1			1					3	0					3			1	2								12	1	BALF	Burkholia cepacia
22	9	2	2BALF	Staphylococcus aureus							7	3			4							0	0					0												24	5	4BALF	Burkholia cepacia	1BALF	Candida tropicalis
23	2	0									2				2							0	0					0												10	0
24	0	0									0											8	0					8	2			4					2			12	0
25	0	0									0											5	0					5	1			4								14	3	1Urine	Enterococcus faecium HLAR	2sputum	Corynebacterium striatum
26	4	1	1blood	Sphingosinomonas oligoactis							3				3							1	0					1	1											6	3	1BALF	Aspergillus fumigatus	1sputum+1BALF	CRPA
27	0	0									0											6	1	1sputum	CRAB			5			1	4								20	8	5sputum+2BALF	CRAB	1blood	CR-KPN
28	4	0									4				4							6	0					6			1	4	1							2	1	1sputum	CR-KPN
29	8	0									8				8							2	0					2				2								2	2	2BALF	Stenotrophomonas maltophilia
30	14	0									14		1	1	8		2		1		1	2	1	1Urine	enterococcus faecium			1					1							17	7	5BALF	Corynebacterium striatum	1blood	Staphylococcus Koch ureahydroxy subspecies MRCNS	1Urine	enterococcus faecium
31	0	0									0											6	1	1Urine	Candida albicans			5			1	4								2	0
32	6	0									6				4				2			0	0					0												6	0
33	0	0									0											5	0					5	1			4								7	2	1BALF	Candida albicans	1BALF	CRAB
34	0	0									0											4	1	1blood	Klebsiella pneumoniae			3				3								4	2	1Urine	Candida glabrata	1sputum	CRAB
35	0	0									0											0	0					0												0	0
36	2	0									2				2							9	1	1BALF	CRAB			8			2	6								6	4	1BALF+2sputum	CRAB	1BALF	CR-KPN
37	0	0									0											5	0					5				4	1							22	9	4Tracheal aspirate +2sputum+2BALF	CR-KPN	1BALF	Candida tropicalis
38	0	0									0											5	1	1Tracheal aspirate	Corynebacterium striatum			4				4								7	7	1Tracheal aspirate	Corynebacterium striatum	6Tracheal aspirate	CR-KPN
39	5	0									5			1	4							3	1	1BALF	CR-KPN			2	1				1							14	10	2BALF	CR-KPN	4blood+4BALF	CR-KPN+CRPA
40	0	0									0											2	0					2	2											13	6	4blood+1BALF+1Gastric fluid	CR-KPN
41	0	0									0											1	0					1	1											11	0
42	0	0									0											0	0					0												0	0
43	0	0									0											5	0					5	1			4								31	22	6BALF+4Pleural effusion	CR-KPN	5BALF	Candida tropicalis	1ascites	Staphylococcus epidermidisMRCNS	2BALF	Candida tropicalis+CR-KPN
44	0	0									0											0	0					0												3	3	3BALF	CRAB
45	0	0									0											6	6	6blood	Escherichia coli			0												1	1	1Bile	Escherichia coli
46	1	0									1				1							2	1	1BALF	Moraxella catarrata			1		1										1	0
47	0	0									0											1	0					1										1		5	3	1organization	Aspergillus Niger	2BALF	CRAB
48	0	0									0											0	0					0												0	0
49	0	0									0											6	1	1sputum	Aspergillus fumigatus			5				4							1	1	0
50	4	0									4				4							6	0					6				4	1	1						27	4	2Tracheal aspirate	CRAB+CRPA	1Tracheal aspirate	CRPA	1BALF	CRAB+Klebsiella pneumoniaeCRE
51	1	0									1	1										2	2	1BALF	Candida glabrata	1BALF	Candida tropicalis	0												0	0
52	0	0									0											0	0					0												0	0
53	3	0									3			3								2	0					2	2											12	3	2BALF	Serratia marcescens + Klebsiella pneumoniae CRE	1BALF	Candida glabrata
54	3	1	1trachea suction	CRAB							2				2							0	0					0												2	2	2Tracheal aspirate	CRAB
55	0	0									0											6	1	1sputum	Candida albicans			5				4	1							1	1	1BALF	Pseudomonas aeruginosa
56	9	4	2BALF	Candida albicans	2BALF	Aspergillus flavus					5				4		1					0	0					0												0	0
57	0	0									0											5	0					5			1	4								5	2	2Liver abscess puncture fluid	Klebsiella pneumoniae
58	5	0									5				4		1					1	1	1sputum	CRAB			0												4	4	1sputum+1BALF	CRAB	2sputum	CRAB+CRPA
59	0	0									0											0	0					0												5	5	4blood+1Catheter tip	CR-KPN
60	0	0									0											1	0					1			1									1	0
61	0	0									0											0	0					0												4	2	2sputum	CRAB
62	1	0									1						1					9	0					9				8		1						5	0
[truncated: 316 more columns]

## Sheet: mNGS
Patient Number	mNGS number	Number of positive specimens	Number of negative specimens	Number of blood samples	Number of BALF samples	Number of sputum samples	Number of bone marrow samples	Number of urine samples	Number of bile samples	First sample type	Time of the first inspection	Time of the first report	The first sampling result	Bacteria	Sequence number	Bacteria	Sequence number	Bacteria	Sequence number	Bacteria	Sequence number	Bacteria	Sequence number	Bacteria	Sequence number	Fungi	Sequence number	Fungi	Sequence number	DNA virus	Sequence number	DNA virus	Sequence number	DNA virus	Sequence number	DNA virus	Sequence number	DNA virus	Sequence number	RNA virus	Sequence number	Mycoplasma	Sequence number	Mycoplasma	Sequence number	Rickettsia	Sequence number	Second sample type	Time of the second inspection
1	1	1		1						blood	2022-10-17	2022-10-19	＋													Candida albicans	8			Leptospiral virus	5	EB virus	1
2	1	1			1					BALF	2022-08-11	2022-08-12	＋	Klebsiella pneumoniae	216											Pneumocystis yerbii	904431	Candida albicans	786	Human herpes virus type 4	9151	Human herpes virus type 5	112							Human Coronavirus NL63	131088
3	2	2			2					BALF	2022-07-10	2022-07-11	＋	Klebsiella pneumoniae	93	Prevotella melanogenes	1121																															BALF	2022-07-11
4	4	3	1		4					BALF	2022-04-21	2022-04-22	＋																	Human herpes virus type 7	11																	BALF	2022-04-21
5	1	1			1					BALF	2022-04-13	2022-04-14	＋	Klebsiella pneumoniae	125	Stenotrophomonas maltophilia	1311	Corynebacterium striatum	635											Human herpes virus type 1	347
6	1	1			1					BALF	2022-02-21	2022-02-22	＋	Corynebacterium striatum	2950	Klebsiella pneumoniae	755	Enterococcus faecium	639	Escherichia coli	249	Acinetobacter baumannii	178							Human herpes virus type 1	4606
7	1	1			1					BALF	2022-04-10	2022-04-12	＋	Acinetobacter baumannii（DNA）	1843	Acinetobacter baumannii（RNA）	6729									Pneumocystis yerbii	2
8	1		1		1					BALF	2022-03-18	2022-03-19	－
9	1		1	1						blood	2022-03-09	2022-03-10	－
10	1	1			1					BALF	2022-03-02	2022-03-04	＋	Staphylococcus aureus	11830																									Influenza B virus	655
11	5	3	2	3	2					BALF	2022-01-30	2022-01-31	＋	Acinetobacter baumannii	1747	Haemophilus influenzae	12																															blood	2022-01-30
12	1	1			1					BALF	2022-01-22	2022-01-24	＋	Acinetobacter baumannii	76821
13	1	1			1					BALF	2022-01-20	2022-01-21	＋	Acinetobacter baumannii	243	Enterococcus faecium	1511
14	2	1	1	1	1					blood	2021-12-31	2022-01-01	－																																			BALF	2021-12-31
15	3	3		1	2					BALF	2021-12-17	2022-12-18	＋																	Human herpes virus type 1（DNA）	113	Human herpes virus type 1（RNA）	39	EBV	1													BALF	2021-12-22
16	1	1				1				sputum	2021-12-17	2021-12-19	＋	Acinetobacter baumannii	35785	Staphylococcus aureus	2571									Candida albicans	164
17	1		1		1					BALF	2021-12-19	2021-12-21	－
18	1	1			1					BALF	2021-12-09	2021-12-10	＋	Corynebacterium striatum	3666	Enterococcus faecium	133
19	1	1		1						blood	2021-12-08	2021-12-09	＋																															Psittacosis Chlamydia	743
20	1	1			1					BALF	2021-12-06	2021-12-07	＋	Whipple's handicap	11											Pneumocystis yerbii	102	Aspergillus flavus	2
21	2	2		1	1					BALF	2021-12-12	2021-12-13	＋	Klebsiella pneumoniae	24															Human herpes virus type 1	167260																	blood	2021-12-12
22	1	1			1					BALF	2021-11-17	2021-11-18	＋	Staphylococcus aureus	11571
23	2	2		2						blood	2021-11-29	2021-11-30	＋													Aspergillus oryzae	1																					blood	2021-12-05
24	6	6		2	2		2			bone marrow	2021-11-11	2021-11-12	＋	Acinetobacter baumannii	64											Aspergillus flavus	2																			Rickettsia maculata	1	blood	2021-11-11
25	1	1			1					BALF	2021-11-21	2021-11-22	＋	Acinetobacter baumannii	9065	Pseudomonas aeruginosa	9600													Human herpes virus type 1	2
26	4	4		3	1					BALF	2021-10-13	2021-10-14	＋																	Human adenovirus type B	81655																	blood	2021-10-15
27	1		1	1						blood	2021-10-21	2021-10-22	－
28	1	1		1						blood	2021-10-28	2021-10-29	＋	Bacteroides heparinolyticus	1
29	1	1			1					BALF	2021-10-09	2021-10-10	＋																	Human herpes virus type 1	8
30	3	3			3					BALF	2021-09-16	2021-09-17	＋	Klebsiella pneumoniae	59											Aspergillus flavus	1496	Pneumocystis yerbii	522	Leptospiral virus	203	Leptospiral virus type 10	146	Human herpes virus type 5	678	Human herpes virus type 6B	10											BALF	2021-09-16
31	1	1			1					BALF	2021-10-08	2021-10-09	＋	Pseudomonas aeruginosa	2020	Stenotrophomonas maltophilia	3673													Human herpes virus type 1	2	Human herpes virus type 5	2
32	1	1		1						blood	2021-07-29	2021-07-30	＋													Aspergillus fumigatus	2
33	2	2			1			1		BALF	2021-07-13	2021-07-14	＋	Klebsiella pneumoniae	10											Candida albicans	4	Candida glabrata	3																			urine	2021-07-13
34	2	1	1	1	1					blood	2021-04-16	2021-04-18	＋																	Leptospiral virus	52	Cytomegalovirus	45	Human papillomavirus type A (HPV) 4	5													BALF	2021-06-16
35	1		1	1						blood	2021-05-11	2021-05-13	－
36	3		3	2		1				sputum	2021-04-21	2021-04-22	－																																			blood	2021-05-07
37	3		3	2		1				blood	2021-05-09	2021-05-10	－																																			sputum	2021-05-09
38	1	1			1					BALF	2021-04-16	2021-04-17	＋	Klebsiella pneumoniae	56776	Corynebacterium striatum	21549	Acinetobacter baumannii	76
39	2	1	1		2					BALF	2021-04-01	2021-04-02	－																																			BALF	2021-04-04
40	1	1			1					BALF	2021-04-01	2021-04-02	＋																	Human herpes virus type 1	708
41	1		1		1					BALF	2021-03-09	2021-03-10	－
42	1	1			1					BALF	2021-03-20	2021-03-21	＋	Pseudomonas aeruginosa	635	Stenotrophomonas maltophilia	510	Klebsiella pneumoniae	477	Mycobacterium abscess	3	Enterococcus faecium	637	Elizabethia meningoseptica	338	Candida albicans	845	Pneumocystis yerbii	1
43	1	1			1					BALF	2021-02-10	2021-02-11	＋	Klebsiella pneumoniae	172359	Acinetobacter baumannii	64436	Stenotrophomonas maltophilia	186											Human herpes virus type 1	272
44	1		1	1						blood	2021-03-06	2021-03-06	－
45	5	4	1	2	2				1	blood	2021-01-11	2021-01-12	－																																			Bile drainage	2021-01-15
46	2	2		1	1					BALF	2021-01-30	2021-02-01	＋	Enterococcus faecium	35767	Acinetobacter baumannii	10700	Corynebacterium striatum	1232																													blood	2021-01-30
47	1	1				1				sputum	2021-02-08	2021-02-10	＋	Acinetobacter baumannii	431778	Pseudomonas aeruginosa	287143
48	1	1				1				sputum	2021-01-13	2021-01-14	＋	Streptococcus pneumoniae	15	Streptococcus pseudopneumoniae	5	Lister monocytogenesis	6
49	2	1	1	2						blood	2021-01-19	2021-01-20	－																																			blood	2021-01-29
50	1	1			1					BALF	2020-12-30	2021-01-02	＋													Pneumocystis yerbii	491
51	2	2			2					BALF	2020-12-22	2020-12-23	＋	Klebsiella aerogenes	20	Pseudomonas aeruginosa	19	Klebsiella pneumoniae	10	Acinetobacter baumannii	6																											BALF	2020-12-27
52	2	2		1		1				sputum	2020-12-28	2020-12-29	＋	Acinetobacter baumannii	383	Mycobacterium tuberculosis	1													Human herpes virus type 1	5063																	blood	2020-12-28
53	1	1			1					BALF	2020-11-13	2020-11-16	＋	Haemophilus parainfluenzae	1065											Candida glabrata	53			Cytomegalovirus	12
54	1	1			1					BALF	2020-11-12	2020-11-13	＋	Acinetobacter baumannii	155022	Enterococcus faecium	1153	Pseudomonas aeruginosa	947							Candida albicans	2075
55	1	1			1					BALF	2020-09-21	2020-09-23	＋	Mycobacterium tuberculosis	1	Klebsiella aerogenes	5									Candida glabrata	318
56	1	1			1					BALF	2020-09-23	2020-09-24	＋	Enterococcus faecium	159											Aspergillus flavus	2135	Pneumocystis yerbii	21	Human alphaherpesvirus type 1	751	Cytomegalovirus	20
57	1	1			1					BALF	2020-11-19	2020-11-19	＋													Aspergillus flavus	47
58	1	1			1					BALF	2020-12-07	2020-12-08	＋	Haemophilus influenzae	36
59	1	1		1						blood	2021-03-29	2021-03-31	＋	Klebsiella pneumoniae	1618	Acinetobacter baumannii	44									Pneumocystis yerbii	661
60	1	1		1						blood	2021-04-07	2021-04-08	＋	Klebsiella pneumoniae	3376	Stenotrophomonas maltophilia	87													Leptospiral virus type 29	5	Cytomegalovirus	1
61	3	3		1	2					BALF	2021-07-03	2021-07-04	＋	Acinetobacter baumannii	6667											Pneumocystis yerbii	1																					blood	2021-07-08
62	2	2		2						blood	2021-10-25	2021-10-27	＋	Prevosa jejuni	5	Streptococcus pallians	1																															blood	2021-10-31
[truncated: 90 more columns]
